# Supplementary material for: Extraperitoneal Robotic Laparo-Endoscopic Single-Site Plus1-Port Radical Prostatectomy Using the da Vinci Single-Site Platform
Source: J Clin Med. 2021 Apr 8;10(8):1563. doi: 10.3390/jcm10081563 (PMC8068145; doi:10.3390/jcm10081563)
Supplement: Supplementary file 1 [file jcm-10-01563-s001.zip]

Archive with 2 entries (2 files):
- Supplementary Table 1.docx
- less plus one_x264_001.mp4
